# Supplementary material for: Using extracellular matrix derived from sugen-chronic hypoxia lung tissue to study pulmonary arterial hypertension
Source: Front Pharmacol. 2023 Sep 5;14:1192798. doi: 10.3389/fphar.2023.1192798 (PMC10507686; doi:10.3389/fphar.2023.1192798)
Supplement: Supplementary file 1 [file Table2.xlsx]

## Sheet: SupplementalTable(17)
Supplemental table 2. Significant protein differences between healthy and Su/CHx lung tissues. Fold change is Healthy/(Su/CHx). Variants of Desmoyokin and Caveolin were identified.
				Abundances
Description		Fold change (SuCHx/Healthy)	-LOG(pvalue)	Su/CHx	Healthy
Ribosomal protein 30	RL30	7.17183	2.39686	12200	1701.1
Myosin Light chain	D3ZHA7	4.67521	2.5391	54700	11700
Desmoyokin	Q38PF8	3.47636	2.05998	8477.98	2438.75
Keratin 78	A0A0G2K4H7	3.15527	2.88273	10100	3200.99
Myosin-6	G3V885	3.03976	2.22621	99400	32700
Laminin beta-2	M0R6K0	2.39216	1.52288	36600	15300
Desmoyokin	Q38PG2	2.3182	1.52288	21900	9446.97
Beta-actin	A0A068F1Y2	1.95652	2.16685	49500	25300
Hemoglobin-a2	A0A0G2JSV6	1.81518	1.69897	110000	60600
Synemin	G3V9G5	1.49153	1.39794	17600	11800
Fibrinogen alpha	Q7TQ70	1.39634	1.69897	22900	16400
Caveolin	B1WBN8	0.67268	1.39794	52200	77600
Histone H3	D3ZJ08	0.624837	1.52288	47800	76500
Caveolin	-	0.576375	1.52288	28300	49100
Histone-1	H2A1E	0.455738	1.52288	726.04	1593.11
RGD Protein	A0A0G2JXY0	0.398118	2.1986	7803.11	19600
Endonuclease 1	EEPD1	0.115673	3.20273	3967.58	34300
