# Supplementary material for: Using extracellular matrix derived from sugen-chronic hypoxia lung tissue to study pulmonary arterial hypertension
Source: Front Pharmacol. 2023 Sep 5;14:1192798. doi: 10.3389/fphar.2023.1192798 (PMC10507686; doi:10.3389/fphar.2023.1192798)
Supplement: Supplementary file 3 [file Table3.xlsx]

## Sheet: Sheet1
Supplemental Table 3. Significant protein differences between intact and decellularized Su/CHx lung tissues. Fold change is decellularized/intact.
.
Protein	Accession	Fold change
Unknown Protein	M0R5B3	424.28
Nucleosome binding protein	HMGN5	29.37
Myosin-4	MYH4	12.76
Actin-2	ACTG	6.34
F-Box protein	FBX30	5.47
Myosin-6	G3V885	5.17
Protein Alex	ALEX	3.27
Myosin-10	MYH10	3.19
Keratin-78	A0A0G2K4H7	2.93
Hemoglobin-a2	A0A0G2JSV6	2.66
Laminin C	F1MAA7	2.6
Protein RGD	D3ZKN0	0.47
Myosin heavy chain	Q9R0H4	0.36
Beta-actin	A0A068F1Y2	0.3
Histone H2	H2A1E	0.02
