# Supplementary material for: Using extracellular matrix derived from sugen-chronic hypoxia lung tissue to study pulmonary arterial hypertension
Source: Front Pharmacol. 2023 Sep 5;14:1192798. doi: 10.3389/fphar.2023.1192798 (PMC10507686; doi:10.3389/fphar.2023.1192798)
Supplement: Supplementary file 4 [file Table1.xlsx]

## Sheet: Sheet1
Supplemental Table 1. Table of primers used to measure phenotype shifts
through qRT-PCR
Gene	Forward Sequence	Reverse Sequence	Product ID
18s	GCAATTATTCCCCATGAACG	GGGACTTAATCAACGCAAGC
Bmp2	CTATATGCTCGACCTGTACC	CTCATTTCTGAAAGTTCCTCG	R_Bmp2_1
Col1a1	TGGATTCCAGTTCGAGTATG	AGTGATAGGTGATGTTCTGG	R_Col1a1_1
Col3a1	TTTCAAGATCAACACTGAGG	TATTCTCCGCTCTTGAGTTC	R_Col3a1_1
Fn1	AAGCCAATAGCTGAGAAA	AAGTACAGTCCACCATCATC	R_Fn1_1
